# Supplementary material for: Graphene Oxide-Based Memristive Logic-in-Memory Circuit Enabling Normally-Off Computing
Source: Nanomaterials (Basel). 2023 Feb 13;13(4):710. doi: 10.3390/nano13040710 (PMC9963271; doi:10.3390/nano13040710)
Supplement: Supplementary file 1 [file nanomaterials-13-00710-s001.zip]

Archive with 1 entries (1 files):
- nanomaterials-2199400-supplementary.pdf
